# Supplementary material for: Parallel Reaction Monitoring Mass Spectrometry for Rapid and Accurate Identification of β-Lactamases Produced by Enterobacteriaceae
Source: Front Microbiol. 2022 Jun 20;13:784628. doi: 10.3389/fmicb.2022.784628 (PMC9251374; doi:10.3389/fmicb.2022.784628)
Supplement: Supplementary file 3 [file Table_3.XLSX]

## Sheet: Sheet1
Supplementary Table S3 Related Information of Strains Used.
No.	Classification	Source	Phenotype *	Resistant enzymes
	Klebsiella pneumoniae ATCC BAA-2146	ATCC		OXA-1,NDM-1,CTX-M-15,TEM-18,SHV-11,CMY-6
	Klebsiella pneumoniae 1705	Urine		OXA-1,SHV-33,TEM,CTX-M group1,CTX-M group2,CTX-M group9,KPC-2（or KPC-3/19/7）
	Klebsiella pneumoniae 17-R66	Blood		IMP-4
	Klebsiella pneumoniae 17-R42	Wound Secretions		IMP-1,VIM-1
1	Escherichia coli	Blood
2	Escherichia coli	Phlegm
3	Escherichia coli	Phlegm
4	Escherichia coli	Ascites	ESBL
5	Escherichia coli	Phlegm
6	Escherichia coli	Urine	ESBL
7	Escherichia coli	Phlegm	ESBL
8	Escherichia coli	Urine	ESBL
9	Escherichia coli	Phlegm	ESBL
10	Escherichia coli	Phlegm	ESBL
11	Escherichia coli	Urine	ESBL
12	Escherichia coli	Phlegm
13	Escherichia coli	Phlegm	ESBL
14	Escherichia coli	Blood
15	Escherichia coli	Phlegm
16	Escherichia coli	Phlegm
17	Escherichia coli	Urine
18	Escherichia coli	Drainage-fluid
19	Escherichia coli	Phlegm
20	Escherichia coli	Urine
21	Escherichia coli	Drainage-fluid
22	Escherichia coli	Blood		KPC-2
23	Escherichia coli	Blood		KPC-2
24	Escherichia coli	Urine		IMP-1
25	Escherichia coli	Phlegm		NDM-1
26	Klebsiella pneumoniae	Phlegm
27	Klebsiella pneumoniae	Phlegm
28	Klebsiella pneumoniae	Phlegm
29	Klebsiella pneumoniae	Phlegm
30	Klebsiella pneumoniae	Phlegm
31	Klebsiella pneumoniae	Phlegm
32	Klebsiella pneumoniae	Phlegm
33	Klebsiella pneumoniae	Phlegm
34	Klebsiella pneumoniae	Phlegm
35	Klebsiella pneumoniae	Phlegm
36	Klebsiella pneumoniae	Phlegm
37	Klebsiella pneumoniae	Drainage-fluid
38	Klebsiella pneumoniae	Phlegm
39	Klebsiella pneumoniae	Phlegm
40	Klebsiella pneumoniae	Secretions
41	Klebsiella pneumoniae	Urine	ESBL
42	Klebsiella pneumoniae	Phlegm	ESBL
43	Klebsiella pneumoniae	Phlegm	ESBL
44	Klebsiella pneumoniae	Phlegm	ESBL
45	Klebsiella pneumoniae	Blood		KPC-2
46	Klebsiella pneumoniae	Blood		KPC-2
47	Klebsiella pneumoniae	Phlegm		NDM-1
48	Klebsiella pneumoniae	Phlegm		NDM-1
49	Klebsiella pneumoniae	Phlegm		IMP-4
50	Klebsiella pneumoniae	-		IMP-4
51	Enterobacter cloacae	Phlegm		IMP-1,VIM-1
52	Escherichia coli	Blood		NDM-1
53	Escherichia coli	Drainage-fluid		NDM-1
54	Escherichia coli	Blood		NDM-1
55	Klebsiella pneumoniae	Blood		KPC-2
56	Klebsiella pneumoniae	Blood		KPC-2
57	Klebsiella pneumoniae	Blood		KPC-2
58	Klebsiella pneumoniae	其他Drainage-fluid		KPC-2
59	Klebsiella pneumoniae	Blood		KPC-2
60	Klebsiella pneumoniae	Blood		KPC-2
61	Klebsiella pneumoniae	Phlegm		KPC-2
62	Klebsiella pneumoniae	Bile		KPC-2
63	Klebsiella pneumoniae	Urine		KPC-2
64	Klebsiella pneumoniae	Blood		KPC-2
65	Klebsiella pneumoniae	Urine		KPC-2
66	Klebsiella pneumoniae	Phlegm		KPC-2
67	Klebsiella pneumoniae	Urine		KPC-2
68	Klebsiella pneumoniae	Tracheal intubation		KPC-2
69	Klebsiella pneumoniae	Wound tissue		KPC-2
70	Klebsiella pneumoniae	Phlegm		KPC-2
71	Klebsiella pneumoniae	Phlegm		NDM-1
72	Klebsiella pneumoniae	Bile		NDM-1
73	Klebsiella pneumoniae	Phlegm		NDM-1
74	Klebsiella pneumoniae	Blood		IMP-4
75	Klebsiella pneumoniae	Blood		IMP-4
76	Klebsiella pneumoniae	Phlegm		IMP-4
77	Klebsiella pneumoniae	-		IMP-4
78	Enterobacter cloacae	Drainage-fluid		NDM-1
79	Enterobacter cloacae	Phlegm		IMP-1
80	Enterobacter cloacae	Blood		IMP-4
81	Enterobacter cloacae	Wound Secretions		NDM-1
82	Enterobacter cloacae	Catheter		NDM-1
83	Enterobacter cloacae	Phlegm		NDM-1
84	Enterobacter cloacae	Blood		NDM-1
85	Enterobacter cloacae	Wound Secretions		NDM-1
86	Enterobacter cloacae	Blood		NDM-1
87	Enterobacter cloacae	Blood		NDM-1
88	Enterobacter cloacae	Wound		IMP-4
89	Enterobacter cloacae	Clean middle section urine		NDM-1
90	Enterobacter cloacae	Blood		IMP-4
91	Enterobacter cloacae	Urine		IMP-4
92	Enterobacter cloacae	Wound secretions		IMP-1,VIM-1
93	Enterobacter cloacae	Phlegm		IMP-4
94	Enterobacter cloacae	Catheter		KPC-2，IMP-4
95	Enterobacter cloacae	-		IMP-4
96	Enterobacter cloacae	-		IMP-1
97	Enterobacter cloacae	-		IMP-4
98	Enterobacter cloacae	-		IMP-4
99	Enterobacter cloacae	-		IMP-4
100	Enterobacter cloacae	-		IMP-4
101	Citrobacter freundii	Urine		IMP-1
102	Citrobacter freundii	Phlegm		IMP-1
103	Citrobacter freundii	Ascites		IMP-1
104	Citrobacter freundii	Cerebrospinal fluid		NDM-1
105	Citrobacter freundii	-		IMP-4
106	Citrobacter freundii	-		IMP-4
107	Klebsiella oxytoca	Rectal swab		IMP-1
108	Klebsiella oxytoca	Blood		NDM-1
109	Klebsiella oxytoca	Blood		IMP-4
110	Klebsiella oxytoca	Pus		IMP-4
111	Klebsiella oxytoca	-		IMP-4
112	Klebsiella pneumoniae	Blood	CRE
113	Klebsiella pneumoniae	Phlegm	CRE
114	Klebsiella pneumoniae	Urine	CRE
115	Klebsiella pneumoniae	Phlegm	CRE
116	Klebsiella pneumoniae	Phlegm	CRE
117	Klebsiella pneumoniae	Phlegm	CRE
118	Klebsiella pneumoniae	Urine	CRE
119	Klebsiella pneumoniae	Urine	CRE
120	Klebsiella pneumoniae	Phlegm	CRE
121	Klebsiella pneumoniae	Drainage-fluid	CRE
122	Klebsiella pneumoniae	Urine	CRE
123	Klebsiella pneumoniae	Phlegm	CRE
124	Klebsiella pneumoniae	Phlegm	CRE
125	Klebsiella pneumoniae	Phlegm	CRE
126	Klebsiella pneumoniae	Lavage fluid	CRE
127	Klebsiella pneumoniae	Urine	CRE
128	Klebsiella pneumoniae	Urine	CRE
129	Klebsiella pneumoniae	Phlegm	CRE
130	Klebsiella pneumoniae	Lavage fluid	CRE
131	Klebsiella pneumoniae	Lavage fluid	CRE
132	Klebsiella pneumoniae	Lavage fluid	CRE
133	Klebsiella pneumoniae	Lavage fluid	CRE
134	Klebsiella pneumoniae	Lavage fluid	CRE
135	Klebsiella pneumoniae	Animal droppings	CRE
136	Escherichia coli	Urine	ESBL
137	Escherichia coli	Urine	ESBL
138	Escherichia coli	Urine	ESBL
139	Escherichia coli	Urine	ESBL
140	Escherichia coli	Blood	ESBL
141	Escherichia coli	Ascites	ESBL
142	Escherichia coli	Pus	ESBL
143	Escherichia coli	Urine	ESBL
144	Escherichia coli	Urine	ESBL
145	Escherichia coli	Pus	ESBL
146	Escherichia coli	Cervical fluid	ESBL
147	Escherichia coli	Phlegm	ESBL
148	Escherichia coli	Urine	ESBL
149	Escherichia coli	Ascites	ESBL
150	Escherichia coli	Phlegm	ESBL
151	Escherichia coli	Urine	ESBL
152	Escherichia coli	Urine	ESBL
153	Escherichia coli	Blood	ESBL
154	Escherichia coli	Phlegm	ESBL
155	Escherichia coli	Urine	ESBL
156	Escherichia coli	Urine	ESBL
157	Escherichia coli	Phlegm	ESBL
158	Escherichia coli	Phlegm	ESBL
159	Escherichia coli	Blood	ESBL
160	Escherichia coli	Blood	ESBL
161	Escherichia coli	Urine	ESBL
162	Escherichia coli	Phlegm	ESBL
163	Escherichia coli	Urine	ESBL
164	Escherichia coli	Blood	ESBL
165	Escherichia coli	Urine	ESBL
166	Escherichia coli	Urine	ESBL
167	Escherichia coli	Phlegm	ESBL
168	Escherichia coli	Urine	ESBL
169	Escherichia coli	Ascites	ESBL
170	Escherichia coli	Urine	ESBL
171	Escherichia coli	Blood	ESBL
172	Escherichia coli	Phlegm	ESBL
173	Escherichia coli	Phlegm	ESBL
174	Escherichia coli	Phlegm	ESBL
175	Escherichia coli	Phlegm	ESBL
176	Escherichia coli	Phlegm	ESBL
177	Escherichia coli	Ascites	ESBL
178	Escherichia coli	Urine	ESBL
179	Escherichia coli	Ascites	ESBL
180	Escherichia coli	Urine	ESBL
181	Klebsiella pneumoniae	Bile	ESBL
182	Klebsiella pneumoniae	Phlegm	ESBL
183	Klebsiella pneumoniae	Phlegm	ESBL
184	Klebsiella pneumoniae	Phlegm	CRE
185	Klebsiella pneumoniae	Phlegm	CRE
186	Klebsiella pneumoniae	Phlegm	CRE
187	Klebsiella pneumoniae	Phlegm	CRE
188	Klebsiella pneumoniae	Blood	CRE
*Phenotypic testing only detects strains that do not carry carbapenemase.
